# Supplementary material for: Mitochondrial Adaptations in Elderly and Young Men Skeletal Muscle Following 2 Weeks of Bed Rest and Rehabilitation
Source: Front Physiol. 2019 May 1;10:474. doi: 10.3389/fphys.2019.00474 (PMC6504794; doi:10.3389/fphys.2019.00474)
Supplement: Supplementary file 1 [file Table_1.XLSX]

## Sheet: t-test_basal_annot
Symbol	FC	pvalue
SAA1	-8.15448	0.00607638
CHRNA1	-4.82187	0.00328773
SAA2	-4.74381	0.0126659
NME9	-4.70554	0.000567635
COL1A1	-4.56131	0.0254353
MYL10	-4.38206	0.0122975
KRT80	-3.59206	0.0235856
C12orf70	-3.50678	0.00218058
MYH8	-3.32438	0.0203216
CHRNA1	-3.32136	0.0212647
MYO15A	-3.30917	0.0035849
ACTC1	-3.26671	0.0267146
CPXM1	-3.16447	0.00118031
NME9	-3.0796	0.000401546
RUNX1	-3.07481	0.0130872
CHRND	-2.98035	0.00557188
SAA4	-2.97611	0.0167679
ARHGAP36	-2.963	0.0187957
GDNF	-2.91557	0.0054116
SFRP2	-2.90004	0.0463571
CCDC39	-2.89691	0.00175338
METTL7B	-2.87877	0.00276528
PLCE1	-2.85723	0.00418856
FST	-2.84139	0.00434709
MGC16121	-2.7992	0.0355287
CHAD	-2.79368	4.1767e-05
MAGED4B	-2.7598	0.00223786
FAM54A	-2.72369	0.00314724
ADAMTS14	-2.72294	0.0429507
KCNJ16	-2.69618	0.0016605
NRXN3	-2.67988	0.0270997
PRND	-2.67202	0.0270907
NRXN3	-2.66072	0.0251154
TNNT2	-2.64577	0.040101
RRAD	-2.63163	0.000420728
C21orf96	-2.61303	0.0358754
VMP1	-2.60683	0.0194694
WNT4	-2.56455	7.94313e-07
ERBB3	-2.55075	0.00613146
MYH4	-2.54926	0.00815942
MKRN3	-2.49354	0.01488
COL4A3	-2.48221	4.07394e-05
KIAA1486	-2.47846	0.0169466
GXYLT2	-2.44119	0.0149521
PDE11A	-2.42364	0.00174203
FCGR1B	-2.41374	0.034551
CPZ	-2.40511	0.0179037
TUBB3	-2.35144	0.0481144
RRAD	-2.32585	3.27811e-05
KLHL35	-2.29824	0.000322103
SERPINA3	-2.29792	0.00277369
P4HA3	-2.28589	0.0397564
NEFM	-2.26721	0.00415728
GDNF	-2.26446	0.000556497
CXCL9	-2.25968	0.00780098
SOX3	-2.24888	0.0111348
CCNG2	-2.24834	0.00447187
FBXO2	-2.23631	0.000939013
KIAA0226L	-2.20993	0.0146671
MYL5	-2.20969	0.0145458
ETV7	-2.19991	0.0427082
EPHB3	-2.1867	0.0178681
ZBTB24	-2.18416	0.0205032
LOC100506027	-2.18336	0.0221608
CCL18	-2.17983	0.0474254
GDA	-2.16628	0.0472354
RAB42	-2.15844	0.00981628
PDE11A	-2.14958	0.00327235
TOM1L1	-2.14862	0.00296459
LOC145837	-2.14187	0.0159323
ARRDC4	-2.12356	2.83381e-05
UBD	-2.11803	0.0089689
GXYLT2	-2.11247	0.0328047
KCND2	-2.11122	0.0357917
NEU4	-2.10768	0.0478704
IMPAD1	-2.10499	0.018289
RIN1	-2.09988	0.000950376
CTSK	-2.09497	0.0282917
COL4A3	-2.09302	0.0475017
LINC00340	-2.09021	0.0122096
PDE11A	-2.08838	0.00395337
CCDC62	-2.0856	0.049106
WNT4	-2.08036	4.90896e-07
TLR7	-2.08002	0.00989538
C9orf93	-2.07143	0.000275714
C1orf96	-2.05511	0.00372443
MPP6	-2.05446	0.000296936
COL4A4	-2.05352	0.00673997
COL1A2	-2.04831	0.0288649
ROBO1	-2.04024	0.000407408
PDE11A	-2.0378	0.0176823
TSPYL2	-2.03682	1.03465e-05
HRH1	-2.02882	0.0316796
PHLDA1	-2.02649	0.0354315
ANGPTL2	-2.02447	0.0469524
ANKRD50	-2.01538	0.035068
CST6	-2.00887	0.0473456
MSTN	-2.00047	0.00165228
SHOX2	-1.99776	0.0107855
CIT	-1.98487	0.000224825
GREM2	-1.98169	0.0385124
MYO15A	-1.97362	0.0470504
CFB	-1.97067	0.0291958
RAPH1	-1.9706	0.000795754
SLC16A6	-1.9668	0.037646
CASP14L	-1.9607	0.037818
C2	-1.95844	0.0104611
MYL4	-1.95636	0.0286017
NCAM1	-1.95338	0.0261089
CSHL1	-1.9527	0.0229626
C1QTNF3	-1.94904	0.0252293
C5orf20	-1.94587	0.0213494
HAVCR2	-1.9372	0.00929954
MGC4294	-1.93573	0.036755
EFCAB7	-1.93539	0.0472039
KIT	-1.93381	0.00336709
CYP3A7	-1.93259	0.0293252
CDH4	-1.93238	0.0321783
POC1A	-1.92764	0.0165625
CCDC15	-1.92668	0.0201643
KLF5	-1.92519	0.00655397
TGFB3	-1.92083	0.0118005
NCAM1	-1.91978	0.00974437
ANLN	-1.91693	0.0419035
C1QA	-1.91663	0.0294545
PLTP	-1.91603	0.0219905
FOXP2	-1.91504	0.00808574
VCAM1	-1.91417	0.0312829
GADD45A	-1.9102	0.0484285
SIX6	-1.90936	0.0185424
HCG27	-1.90746	0.0348635
LRRC56	-1.90744	0.000175282
SIGLEC11	-1.90581	0.0261945
LOC442459	-1.90455	0.0180824
DPP6	-1.90435	0.0192116
KIF26B	-1.90312	0.0318649
GPD2	-1.89842	6.86105e-06
JAKMIP3	-1.89673	0.0254571
ZNF682	-1.88998	0.0331269
CDHR5	-1.88616	0.0213161
GFRA2	-1.88614	0.00983522
MEIS2	-1.88164	0.0331151
MBOAT2	-1.88138	0.00059488
REPS2	-1.88106	0.0353518
MEGF10	-1.87668	0.00170454
GNA14	-1.87661	0.0132968
NCAPG	-1.87633	0.0382803
CCDC150	-1.87514	0.0121927
ANKS1B	-1.8686	0.0297282
BUB1B	-1.86476	0.00951021
TGFB3	-1.85893	0.0304098
CDC42EP3	-1.85585	0.0194838
PEG10	-1.85425	0.0228322
THAP7-AS1	-1.85333	0.04005
ITPKA	-1.84933	0.00292794
TNFRSF19	-1.84868	0.0298422
SLC4A3	-1.84827	0.0184319
BACH2	-1.84777	0.00121723
CXCL11	-1.84512	0.0322908
TSPAN8	-1.83853	0.0271779
IRF7	-1.83418	0.0102352
CTNND2	-1.83412	0.0489485
DSEL	-1.82934	0.0301434
PHF21B	-1.82827	0.0382016
ZNF462	-1.82737	0.014226
LAMP3	-1.82606	0.032391
KLHL4	-1.82514	0.0475561
KLF5	-1.8172	0.00228269
KCNC4	-1.81535	0.0091794
ANTXR1	-1.81464	0.034047
EPSTI1	-1.8143	0.0167149
INE1	-1.80296	0.0159713
C12orf51	-1.79867	0.0498932
LOC439938	-1.79665	0.00497215
ENOX1	-1.79621	0.0070438
TNFAIP8L3	-1.79456	0.0443547
PTN	-1.78891	0.00470947
LOC100507387	-1.78703	0.0313679
TJP3	-1.78682	0.00570416
GRAMD1B	-1.78647	0.00579785
OIP5	-1.7847	5.52199e-05
SLC4A11	-1.77885	0.00233757
GOLM1	-1.77859	0.0485847
WWC2	-1.77794	0.0111755
DOK6	-1.77684	0.0123111
SPNS1	-1.77662	0.00125763
ERV3-2	-1.77412	0.0364238
NPLOC4	-1.77411	0.00742192
GPRC5D	-1.76133	0.0423185
CALML4	-1.76116	0.0122741
KRTCAP3	-1.76014	0.0166103
C1QTNF3	-1.76004	0.0382978
C20orf96	-1.75819	0.00778846
FAM20A	-1.75553	0.027378
PTPRH	-1.7543	0.0433572
ZNF385D	-1.75353	0.00221837
GOLGA3	-1.75311	0.0244084
PDGFRA	-1.75306	0.0399894
CTHRC1	-1.74879	0.0346328
SIRPA	-1.74725	3.22486e-05
CYP19A1	-1.74326	0.00480532
FARSB	-1.74011	0.011407
LOC100506516	-1.73835	0.0268299
AHI1	-1.73825	0.0229086
FAM126A	-1.73541	0.00974456
MS4A7	-1.73525	0.0276045
CDC42	-1.73448	0.00744158
TGIF2	-1.73397	0.0111609
C5orf34	-1.73345	0.046181
SAMD11	-1.7334	0.00961616
TMEFF2	-1.73298	0.0281487
SLC38A4	-1.73199	0.0102077
LRRN3	-1.73061	0.034755
PPAPDC1B	-1.72726	0.0103675
MSR1	-1.72662	0.048945
NUCB2	-1.72593	0.0084255
DKFZp761E198	-1.72455	0.00162894
EP400	-1.72319	0.0401242
EIF4G3	-1.71936	0.00532164
S100A2	-1.71817	0.0253498
LSMD1	-1.71705	0.0211397
ANKRD42	-1.71474	0.0371094
ASAP1-IT1	-1.71244	0.00318474
KIAA0040	-1.71115	0.0470875
ARHGAP28	-1.70935	0.0335229
SQLE	-1.70756	0.0185347
CCDC89	-1.70568	0.018834
GPR126	-1.70518	0.0491204
RAPH1	-1.70438	0.00030155
CBLB	-1.70407	0.00557348
APOC1	-1.70276	0.0010109
APOC1	-1.70259	0.000302091
SH3RF2	-1.70079	0.00391483
NLGN4Y	-1.69955	0.0438794
ABCG1	-1.69915	2.41381e-05
LOC100130171	-1.69801	0.0141907
SLC16A6	-1.69683	0.0466708
ASIP	-1.69594	0.00797027
BTBD11	-1.69408	0.046133
TP63	-1.69238	0.00926153
ANO1	-1.69219	0.00261878
LRRC38	-1.69006	0.00356153
PSD3	-1.68975	0.0455741
TPX2	-1.68973	0.00125683
ZEB2	-1.68928	0.00356012
ERBB3	-1.68898	0.042687
S100A13	-1.6888	0.021629
NEURL3	-1.68675	0.0194361
HDC	-1.68541	0.00538864
GSC	-1.68512	0.0188442
LINC00340	-1.68203	0.00133658
METTL19	-1.68136	0.0300332
PRR14L	-1.67814	0.0179646
SUPT3H	-1.67603	0.00794823
LOC100652987	-1.66957	0.000122131
LRRC38	-1.6684	0.00239591
RUFY3	-1.66823	0.00122522
FER1L4	-1.66776	0.00289217
LOC100507022	-1.66735	0.0204905
CASKIN1	-1.66426	0.00789578
C14orf81	-1.66365	0.0197299
KIAA1671	-1.66276	0.0347725
LOC100128398	-1.66182	0.000802584
LOC100652951	-1.66065	0.0156034
OXTR	-1.65952	0.00104771
KCNMB3	-1.65849	0.0387571
ADAM23	-1.65433	0.000953094
BRWD1	-1.65085	0.0173348
KRTCAP3	-1.64963	0.000494985
CACNG8	-1.64852	0.00228178
SKIL	-1.6459	0.00803281
FANCD2	-1.64362	0.0437869
ATAD5	-1.64221	0.0386
CCDC93	-1.64114	0.0343911
LOC643037	-1.64044	0.0427212
C16orf93	-1.63806	0.0232434
MAST3	-1.63769	0.000302696
DENND2C	-1.63537	0.000620262
ACVR1	-1.63305	3e-09
LOC100506983	-1.63286	0.017655
CDKL1	-1.63253	0.0214445
TTC39B	-1.63232	0.0295652
REST	-1.63125	0.0234348
FAM83H	-1.62869	0.0168442
RAB3GAP1	-1.62835	0.00591022
CDC42EP3	-1.62746	0.0093608
SEPT5	-1.62484	0.0203608
HMMR	-1.62208	0.00871601
ARHGAP28	-1.62142	0.00311964
GPR126	-1.61999	0.044928
RBM26	-1.61866	0.0351778
PTN	-1.61704	0.0101791
POLE2	-1.61694	0.0321056
LOC100129397	-1.61644	0.03784
LOC100507165	-1.61511	0.00343356
MMP1	-1.61372	0.0429659
LOC100507507	-1.61277	0.0131362
YPEL1	-1.61253	0.0242362
FAM124B	-1.6125	0.0187584
SLC22A13	-1.61159	0.00767597
IRAK4	-1.61094	0.0346452
AAK1	-1.61024	0.048944
MEG3	-1.60936	0.0274679
C6orf170	-1.60888	0.0226398
FOSL1	-1.60797	0.00392743
MAP1A	-1.60701	0.028292
DDR1	-1.60664	0.0200335
ABCC4	-1.60645	0.0112118
RAD9B	-1.60633	0.0121072
NOTCH2NL	-1.60449	0.00170236
TANC2	-1.60109	0.00273499
EFCAB6	-1.60105	0.0234694
CDC14C	-1.59951	0.0163911
OSBPL7	-1.59838	0.0155822
CCL2	-1.59705	0.00380693
SLAMF8	-1.59638	0.0301324
CALM1	-1.59581	0.000355109
ZNF93	-1.59506	0.0281437
TMEM179	-1.59425	0.0476325
SLC7A6	-1.59122	0.00865908
LOC153811	-1.59067	0.00620718
THAP7-AS1	-1.59062	0.0436065
SERPINB8	-1.58994	0.043791
LOC388387	-1.58989	0.0380202
MDK	-1.58873	0.00235682
SIRPA	-1.58781	0.00114714
KIF11	-1.58703	0.0398802
ABHD2	-1.58677	0.00227138
MAPRE2	-1.58442	0.000648387
MAPRE2	-1.58429	0.000349008
LONRF3	-1.58416	0.000387894
OSBPL3	-1.58061	0.0246895
TMEM136	-1.5803	0.0438916
FAM126A	-1.58023	0.000232561
GPM6B	-1.57964	0.0276478
F7	-1.57867	0.0386137
ZEB2	-1.57684	0.0138295
ERC1	-1.57519	0.0401075
FAM82A1	-1.57415	0.023101
MAN1A2	-1.5739	0.00492268
GALNT14	-1.57358	0.0312258
RHOBTB1	-1.57276	0.000228246
APCDD1L	-1.57231	0.0269419
NSD1	-1.57219	0.00952078
MAPK13	-1.5718	0.0346851
CRTC1	-1.5713	0.0203215
UST	-1.57055	0.036981
OSBPL3	-1.5688	0.0328946
SMPD3	-1.56697	0.0467566
TMEM178	-1.56667	0.00694851
DLEU2	-1.56623	0.0437163
ANGPTL2	-1.56484	0.0205946
MEIS3	-1.56474	0.0458824
C16orf93	-1.56394	0.00689544
ARHGAP32	-1.56283	0.0115562
SEMA3F	-1.55994	0.0290923
UBE2W	-1.55857	0.0326471
RPP25	-1.5542	0.0329769
GOLGA8A	-1.54966	0.0469268
GOLM1	-1.54925	0.0272728
SUPT3H	-1.54763	0.0316469
CCNG2	-1.54626	0.0345665
SSH2	-1.54459	0.00396074
CRMP1	-1.54354	0.0411505
ZNF286A	-1.54319	0.0420575
RAPH1	-1.54174	0.00214814
GAL3ST1	-1.54171	0.036255
NEDD4L	-1.54087	0.000102152
MACROD2	-1.54047	0.000124737
FAM172A	-1.54029	0.0285159
SERPINA3	-1.53993	0.0267699
PIK3R3	-1.53972	0.0421964
LILRB5	-1.53872	0.01341
ELL3	-1.53747	0.0296685
ALOX15B	-1.5371	0.00600897
USP27X	-1.5367	0.0446713
FAM76A	-1.53478	0.0385218
TCTN1	-1.53377	0.0060777
FBLN7	-1.53138	0.0375207
MS4A6A	-1.52959	0.00888517
DUSP10	-1.52956	0.00201886
PIK3R1	-1.52897	0.0007883
SLC7A1	-1.52879	0.0150773
DUSP10	-1.52659	0.000720147
CRTAP	-1.52634	0.0149915
SORCS2	-1.52604	0.00942975
PTGDS	-1.52527	0.00128197
PRKAG3	-1.52525	0.00410696
DDR1	-1.52295	0.0125081
GCFC1-AS1	-1.5217	0.0133103
SLC30A4	-1.5212	0.0407023
RORA	-1.51961	0.00534413
KCNQ5	-1.51919	0.041305
HEXIM1	-1.51913	3.5286e-05
HIST1H2BC	-1.51913	0.000426103
RNF215	-1.51879	0.0450094
AFF1	-1.51804	0.0309447
RUFY3	-1.51482	0.0129362
C9orf93	-1.51473	0.000715802
MYOG	-1.5147	0.00387398
ZC3H11A	-1.51313	2.1806e-05
CSPP1	-1.51291	0.00886237
SOX4	-1.51209	0.0414792
NEDD4L	-1.50961	0.000155926
PANK2	-1.50937	0.0251087
TEP1	-1.50818	0.0329685
PKD1L1	-1.50722	0.0378932
KIAA1549	-1.50589	0.0376624
RNF19B	-1.50582	0.00405189
LOC100507280	-1.50575	0.0241062
OLFML2B	-1.50552	0.0309227
ARHGAP24	-1.50534	0.0090436
GAS7	-1.50519	0.0293663
CLEC10A	-1.5051	0.0154699
MACROD2	-1.50485	0.00209199
UBXN11	-1.5047	0.0300173
C1orf186	-1.50387	0.0385865
CHST1	-1.50297	0.0190414
SOX6	-1.502	5.48027e-05
SKIL	-1.50087	0.00238969
ALS2CR8	-1.50021	0.0257334
ITGB1BP2	1.50105	0.00193595
BCO2	1.5015	0.0340269
HDDC3	1.50327	1.28034e-06
MYOM3	1.50422	0.0405239
ABHD11	1.50533	0.000656544
HS3ST5	1.5062	0.0097319
NDUFB3	1.50733	2.75539e-05
SLC22A3	1.5082	0.00122219
NDUFB10	1.50833	0.00121163
RSPO3	1.50883	0.0210055
RTN4IP1	1.50944	6.84739e-05
DLST	1.51082	0.00026942
MAP1LC3A	1.51199	4.69689e-05
TUBA8	1.51444	0.0353123
PTP4A3	1.51616	0.00348354
HSPA4L	1.51656	0.000646733
CITED2	1.51731	0.00315159
TPM3	1.51811	0.0105128
PDE4B	1.52156	0.012478
MLYCD	1.524	0.00569004
NRL	1.52484	2.16735e-06
PPM1J	1.52545	0.0210463
TST	1.52665	7.41606e-06
CD36	1.52765	0.00426035
ADAMTS9	1.52788	0.000755035
TIMP4	1.5285	0.00281801
FAM65B	1.52915	0.0297825
FAM195A	1.52918	0.000522338
ACSS1	1.53043	4.33425e-05
TMEM164	1.53099	6.44564e-05
ETFB	1.53102	3.55933e-05
SMPX	1.5311	0.000613266
ASS1	1.5317	0.00307398
MRPS18B	1.53187	0.000371657
MLYCD	1.53306	0.000652622
FAM120A	1.5333	2.15618e-05
CD36	1.53396	0.00206798
NRP1	1.53559	0.000549468
PPARA	1.53644	0.000330156
PTP4A1	1.54101	5.41107e-05
ABCB4	1.54296	0.0276204
NPFFR1	1.54359	4.34288e-05
HYAL1	1.54555	0.0475253
TPM3	1.54582	0.0431764
ST8SIA5	1.54679	0.00113257
ACAT1	1.55056	0.000318746
PDE4B	1.5507	0.00208575
MMP15	1.55149	0.00410065
EHMT2	1.55205	0.0131533
SBF2	1.5543	0.00162634
NCRNA00185	1.55454	7.46079e-06
MRPL12	1.55492	0.000617082
FAM96A	1.55541	0.000715689
BOLA3	1.55857	1.89241e-05
OXNAD1	1.55906	0.00100981
LINC00312	1.55949	0.00442543
PLN	1.56109	0.00223327
ENAM	1.5621	0.0138654
COMTD1	1.56215	0.000552099
BCO2	1.56262	0.0264432
GUSBP5	1.56441	0.0474807
LMCD1	1.56541	1.93324e-05
ABHD1	1.56704	0.000378874
DHRS7C	1.5672	0.030686
MYOM3	1.56751	0.0440557
RSPO3	1.56798	0.00619409
C12orf5	1.56853	0.00473798
PPARGC1A	1.56919	0.00158066
ABHD11	1.56924	6.79935e-05
SLC4A4	1.56974	0.00481605
ACAT1	1.57085	0.000412513
GNG5	1.57202	6.53281e-06
KHDC1	1.57364	0.0118291
TPM3	1.57579	0.0196226
GBX1	1.57934	0.0289005
ATP5G3	1.57964	3.48926e-06
SLC25A30	1.58033	0.0424152
ATP5F1	1.58038	1.06091e-05
PCYT2	1.58053	0.000143893
PANK1	1.58311	0.00760978
COX7B	1.5848	6.60367e-06
VEGFA	1.58545	0.00330838
PAQR4	1.58688	0.00660605
PGAM2	1.5881	0.0319514
GOT1	1.58912	0.00128256
ALPK3	1.5898	0.000723122
GPD1L	1.58985	0.0126948
LOC100506046	1.59348	0.0225174
MDH1	1.5938	4.42879e-05
GIPR	1.59713	0.00037322
SPTSSA	1.59717	0.000146263
DMRT2	1.59929	0.0124026
TOB1	1.59998	5.23848e-05
PDK4	1.60067	0.0158879
C2orf88	1.60288	0.00291637
FAM46B	1.60627	0.00307867
NR0B2	1.60639	0.000347805
CYCS	1.60652	2.258e-06
MRPS12	1.60759	8.74389e-08
PPIF	1.60786	5.81241e-05
COX7A2	1.61078	3.9281e-07
CHCHD3	1.61287	0.0011485
TBC1D8	1.61811	0.00146905
PITPNM1	1.61838	0.00242336
BCKDHB	1.61912	1.3669e-05
LINC00402	1.62257	0.0430586
FLRT3	1.62257	0.0194281
ACSL1	1.62259	0.00184041
ACSL6	1.62335	0.034976
ISOC2	1.62657	0.0131197
MYB	1.62674	0.0476531
SLC41A1	1.627	0.000713669
LOC100505564	1.62776	0.0267669
PKIB	1.62934	0.0319147
TECRL	1.63007	0.0417069
FASTKD1	1.63015	0.000572506
C9orf24	1.63247	0.00652385
GPT2	1.63317	0.0174722
VEGFA	1.63542	0.000262448
NINJ2	1.63681	0.0163267
LOC100289090	1.63687	0.0224801
LOC100505894	1.63711	0.00734707
CHCHD3	1.63758	0.000735692
TPI1P2	1.63827	0.000581028
SLC25A4	1.64173	0.000108604
TMEM164	1.64218	3.52426e-05
COLQ	1.64293	0.00471805
MRPS12	1.64425	3.8e-08
BOLA3	1.64533	4.761e-06
MRPL41	1.64967	3.54655e-05
VEGFA	1.65065	0.00193296
AMOT	1.65074	0.00234458
MYH7B	1.65144	0.0126792
PPP1R16A	1.65201	7.02438e-07
OXNAD1	1.65254	2.82228e-05
PTP4A1	1.65334	5.53903e-05
RGS3	1.65813	0.00737413
VEGFA	1.65933	0.00167632
TMEM126A	1.6628	5.1698e-05
MTHFD2L	1.6635	0.0205763
TWF2	1.66378	0.000960134
PRODH	1.66419	0.0220097
FLJ37644	1.6661	0.00804567
DFNA5	1.6676	0.00751225
CYCS	1.66987	7.52673e-07
CISD2	1.6702	0.00988478
FAM101A	1.67039	0.0214691
PFKFB2	1.6743	0.0412879
CSRP3	1.67516	0.00437803
BCAR3	1.6759	3.75388e-05
HSPB7	1.67665	0.000597489
RETSAT	1.67681	0.0119438
OLFM1	1.68065	0.0188535
TPI1	1.68087	0.000630284
VGLL2	1.68523	0.000629816
GADD45B	1.68868	0.0314872
GAL3ST3	1.69056	0.00156778
ATP5G3	1.6908	0.000364423
NUAK2	1.69127	0.00984228
APLN	1.69318	0.0046347
SORBS1	1.69393	0.000103214
HOOK2	1.69416	4.80958e-05
EAF1	1.69471	0.0295754
SDHC	1.69592	0.00170128
MYOC	1.6964	0.0211583
BCKDHB	1.69708	0.00116162
LOC100131138	1.6981	0.0393436
GAS2	1.69895	0.0290231
PLIN4	1.70074	0.00637841
MYOT	1.70082	0.000443328
GOT1	1.70268	1.42016e-05
CKMT2	1.70439	1.54973e-05
MYBBP1A	1.70597	0.00546241
PRKAG2	1.71222	0.00576508
TOMM40L	1.71253	3.00294e-05
ATP5G1	1.71371	2.01235e-06
PPP1R16A	1.72111	3.78815e-07
TEX12	1.72121	0.0323297
LOC100131138	1.72633	0.0489894
BRP44L	1.72664	0.000186647
PTPN20B	1.72746	0.00055151
MOGAT3	1.73066	0.000390826
GPT2	1.73313	0.00579194
IGFBP2	1.73354	0.000204431
SGK1	1.73454	0.00122154
KALRN	1.74004	0.00053389
SLC35F3	1.74416	0.0227493
C2orf88	1.74494	0.00363626
TMEM171	1.74765	0.0104978
PRSS50	1.75079	0.0412292
PAIP2B	1.76042	0.00068678
C21orf15	1.76048	0.035292
CPT1B	1.76116	0.00154286
SORBS1	1.76664	8.1365e-06
BCKDHB	1.78751	0.000144136
LINC00312	1.79172	0.000103734
CLIC6	1.79226	0.0270655
CNNM4	1.79263	3.96851e-06
CTH	1.79355	0.000344779
PDLIM2	1.7954	0.0132115
GDF10	1.79902	0.0304092
KBTBD5	1.79908	0.00148046
VGLL2	1.80036	0.000904913
SH3KBP1	1.80922	5.54799e-05
SORBS1	1.81083	6.64467e-06
TMEM120A	1.8152	0.00211813
LDHB	1.81527	0.000796481
NPY6R	1.81649	0.00179584
RGP1	1.81841	0.00124474
XPO4	1.82232	0.00406315
HSD11B1	1.82337	0.00978258
TIMM8A	1.82577	2.41718e-05
SCN2B	1.82922	0.00156689
FAM101A	1.83353	0.0046357
MYL3	1.8353	0.00774316
ACSS1	1.83654	0.000546292
PAQR4	1.83975	0.00265881
LRRC25	1.84214	0.00129742
IDI1	1.8429	3.90064e-05
SNAI3	1.84445	0.015614
MYL12A	1.84632	0.000481306
GCHFR	1.85274	0.000457708
SLC16A1	1.8531	9.7773e-06
DNAJA4	1.86099	0.0003521
PAIP2B	1.86884	0.0136319
TP53INP2	1.8693	0.000369882
LPL	1.87657	0.00702462
IZUMO4	1.87711	0.00130873
EFR3B	1.87766	0.000204392
KLF15	1.87844	0.0124411
IDI2	1.8888	0.0249454
WDR62	1.89064	0.00332538
TIMM8A	1.89806	3.84546e-07
LOC100506291	1.90582	0.0082776
AQP4	1.90967	0.0178344
MYOZ2	1.91132	0.00208448
VSNL1	1.91455	0.00877904
C12orf5	1.91506	0.00233004
PRKAG2	1.91631	0.00126998
GPT	1.91896	1.8515e-06
PPP1R1C	1.92167	0.0118298
LOC100506291	1.9235	0.00550412
MYH7B	1.92729	0.00643111
HEATR8	1.92766	0.00670926
CKB	1.93023	0.0129596
SCN2B	1.93025	0.00185183
DGAT2	1.93371	0.0262077
TNNI3	1.93931	0.000474813
MYL12B	1.94169	0.000683935
GADD45B	1.94189	0.00566377
TMEM108	1.94611	3.64041e-05
DNAJA4	1.95171	0.000187844
AQP7	1.96674	0.000105344
CASQ2	1.96965	0.00211338
AQP7P1	1.97192	0.00059895
SLC16A3	1.9742	0.0128047
INSL3	1.97862	0.00934952
SLC38A1	1.97995	0.000381127
PLXNA4	1.98029	0.0264665
TBRG4	1.98835	4.74948e-05
ELOVL5	1.995	0.0103644
C1orf170	1.99694	0.00198709
AMOT	1.9994	0.00146935
MYL3	2.00213	0.00551119
COQ10A	2.01084	9.65744e-05
ACOT11	2.0283	0.0102633
MLXIPL	2.04027	9.776e-06
FABP3	2.05592	0.000430555
ACSS1	2.06402	2.39194e-05
LOC729680	2.06469	0.000643608
PAIP2B	2.07177	0.000389806
AQP4	2.09719	0.00408693
TMEM108	2.10089	0.000210393
EXTL1	2.10645	0.00315647
C1orf170	2.11945	0.00185199
LGI1	2.11995	0.0119781
MLXIPL	2.12076	1.20333e-05
SLC38A1	2.12346	3.4896e-05
CGA	2.13485	0.0342295
MTFP1	2.14182	1.87337e-05
KCND3	2.16945	0.000257655
COLQ	2.17057	0.000125193
ZNF541	2.18968	9.94988e-05
KLHL34	2.19472	4.64923e-05
LOC728978	2.25522	0.00685186
XPO4	2.25572	0.000588139
MYOZ2	2.29135	0.00183383
NR4A3	2.32727	0.0151718
BDH1	2.32896	5.33807e-07
APLN	2.36303	0.00274721
OLIG1	2.37403	0.0163409
ANKRD2	2.51053	0.00798618
ACOT11	2.51854	0.00216958
KLF15	2.52306	2.35927e-06
SCGB1D2	2.56015	0.0167615
LIPE	2.57337	0.00316878
SCGB1D1	2.59021	0.0256729
C9orf135	2.59554	0.0366567
PAQR9	2.59964	0.000133773
PLIN5	2.63041	1.26092e-06
HK2	2.64464	0.00254275
GPA33	2.65575	0.00761733
AGXT2L1	2.66066	1.66372e-05
SHISA3	2.69619	0.00170742
PLIN5	2.71449	3.72793e-07
PPP1R1C	2.74678	4.21923e-05
LOC643659	2.75871	0.0126344
TYRP1	2.84112	0.000773836
ITGB1BP3	2.88709	0.00326945
ANKRD2	3.01151	0.00571469
HK2	3.11001	0.000338153
ACOT11	3.11479	0.000728997
CA14	3.98258	0.000754415
KCNC1	4.10889	0.000550258
HMGCS2	5.11604	0.00388395
SLC26A9	5.36685	0.000804876
