# Supplementary material for: Mitochondrial Adaptations in Elderly and Young Men Skeletal Muscle Following 2 Weeks of Bed Rest and Rehabilitation
Source: Front Physiol. 2019 May 1;10:474. doi: 10.3389/fphys.2019.00474 (PMC6504794; doi:10.3389/fphys.2019.00474)
Supplement: Supplementary file 2 [file Table_2.XLSX]

## Sheet: t-test_basal_retrained
Symbol	FC	pvalue
HMGCS2	-6.71714	0.00026826
SLC26A9	-5.58678	0.00242975
LOC643659	-4.65351	0.00107925
NR4A3	-4.13695	0.0176652
APLN	-4.03996	2.97632e-06
CREB5	-3.62789	0.00653958
TYMS	-3.49289	0.0018124
LOC401317	-3.42086	0.00896225
CTGF	-3.3527	0.000299129
ANKRD2	-3.29423	0.0036742
KCNC1	-3.29063	0.000187839
FAM64A	-3.1729	0.00145089
CYR61	-3.05347	0.0225228
ACOT11	-3.00669	0.00575817
CYR61	-2.99318	0.0291225
CYR61	-2.98981	0.0249296
ITGB1BP3	-2.9703	0.00325896
COLQ	-2.83704	8.78863e-05
DIRAS1	-2.83133	0.00472269
KIAA0101	-2.73717	0.00446698
UBE2C	-2.73112	0.00357073
COL6A6	-2.72875	0.0257742
ANKRD2	-2.72486	0.00545018
LIPG	-2.67734	0.00605995
OTUD1	-2.66043	0.0162202
CCNB2	-2.64157	0.00153597
FOSB	-2.63478	0.028514
OTUD1	-2.61594	0.0142914
PBK	-2.58025	0.00202357
PAQR9	-2.56362	0.000741839
VWA1	-2.54051	0.00292805
FOXM1	-2.53132	0.00677585
ODZ4	-2.52607	0.00450947
EXTL1	-2.51296	0.00141792
LOC100131138	-2.5122	0.00103747
CA13	-2.50672	0.000387601
LOXHD1	-2.50307	1.92101e-05
CCND1	-2.49014	0.00013743
LOC100131138	-2.48697	0.00220284
BIRC5	-2.47609	0.00526162
ASPM	-2.46949	0.00212967
MTFP1	-2.46542	3.49425e-05
ZNF541	-2.46249	0.000181861
CCND1	-2.43829	0.00054414
C2CD4B	-2.43644	0.000227332
MXRA5	-2.43615	0.0137901
ADAMTS9	-2.41791	5.52541e-06
OIT3	-2.3499	0.00521968
SERPINE1	-2.31637	0.0122516
DCX	-2.31624	0.0108356
THBS4	-2.312	0.000276157
TMEM163	-2.30787	0.00338511
TYRP1	-2.30257	0.00738642
COMP	-2.30062	0.000201084
ADAMTS9	-2.29721	5.98964e-08
ATF3	-2.29638	0.0459225
AMOT	-2.28772	0.000365165
SLC35F3	-2.27675	0.000631422
KLK10	-2.26869	0.000692158
TNFAIP6	-2.25825	0.0347417
ABCC12	-2.25162	0.024888
PCDHA11	-2.2368	0.00350001
OR51G1	-2.22001	0.00285577
COL4A1	-2.21924	0.000506909
SLC38A1	-2.21409	3.51148e-05
CENPF	-2.20255	0.000775407
SLC25A18	-2.20192	0.0119946
KITLG	-2.20134	0.0470264
LOC100652730	-2.20072	0.00820869
RAD54L	-2.1924	0.00326301
DLGAP5	-2.19074	0.0413891
PPM1H	-2.18838	0.000667974
ADAMTS9	-2.17602	0.0012822
MLXIPL	-2.17048	9.94827e-07
C11orf41	-2.16981	0.0124876
KANK4	-2.1673	0.0376245
CCND1	-2.15946	0.0100004
TMEM171	-2.15888	0.0015741
MLXIPL	-2.15508	2.42226e-07
FKBP1A	-2.15451	0.000813254
NEDD9	-2.15447	0.00072379
SLC38A1	-2.14857	0.000474751
BDNF	-2.14279	0.0469724
KAZALD1	-2.1389	0.0164504
ADAMTS4	-2.13875	0.00219285
DFNA5	-2.13273	0.00102107
CKB	-2.12817	0.00215527
CAPN6	-2.1277	0.0058667
OLIG1	-2.12354	0.0098202
ABCG4	-2.11916	0.0129243
C1orf106	-2.11449	0.00492052
TRAF4	-2.10724	0.000833869
LOXL2	-2.09967	0.0077197
LDLR	-2.09647	0.000965352
PLXNA4	-2.09596	0.0452607
MYOZ2	-2.06737	0.0119192
AGXT2L1	-2.0607	0.035454
APLN	-2.05508	0.000343919
ZNF556	-2.05291	0.00310084
SPRY4	-2.05231	4.04459e-05
ACOT11	-2.0453	0.039053
CEP55	-2.04132	0.000346371
TMEM217	-2.03405	0.0346939
PRKAG2	-2.03188	0.0132197
HPR	-2.02158	0.0361062
MAFF	-2.01804	0.0360035
APOLD1	-2.01564	0.0260479
ACOT11	-2.00336	0.0177672
PHLDA1	-2.00065	0.0461122
GEM	-1.99915	0.0295729
BAI2	-1.9779	0.00751438
FLJ31715	-1.97345	0.00146658
BHLHE22	-1.96789	0.0311062
KCTD8	-1.96102	0.00184809
COL4A2	-1.95629	0.000724653
RAB15	-1.95327	0.0168084
PENK	-1.94423	0.00590322
FAM19A5	-1.9441	0.0325415
COMP	-1.94397	0.00856005
IGFBP2	-1.94082	2.62994e-05
GALNT14	-1.92862	0.00868107
DNAJA4	-1.92607	0.000213382
LAMB1	-1.92435	0.00393058
MYH7B	-1.92331	0.00635039
RHBDL2	-1.92246	0.00735775
GAS2	-1.92099	0.00263078
COLQ	-1.91594	0.00694585
MAMDC4	-1.91336	3.84134e-05
ARSJ	-1.91002	0.0320706
VGLL2	-1.90827	0.00444374
XPO4	-1.90667	0.00387824
AQP7P1	-1.90388	0.00658085
PLXNA4	-1.89839	0.0471645
GK	-1.88879	0.00191914
TCTEX1D1	-1.88149	0.0168514
SLED1	-1.87983	0.00394008
LDLR	-1.87784	0.0374334
KIF20A	-1.87736	0.000445037
SPG20OS	-1.87653	0.0415033
TCEAL7	-1.86973	0.032839
FBXL22	-1.86768	0.0194214
NELL1	-1.86612	0.00614233
TBRG4	-1.86488	0.000380863
DCLK3	-1.86376	0.0207235
TMEM108	-1.86214	0.00238616
FNDC4	-1.85654	0.0215105
KAZALD1	-1.84968	0.004837
EFR3B	-1.84939	0.00101073
KCND3	-1.84497	0.0191894
AMOT	-1.8377	8.92382e-05
CCDC164	-1.83579	0.0251839
TSPAN9	-1.83544	0.00824022
NSUN3	-1.83474	0.0100514
DNAJA4	-1.83459	0.00015541
CDC45	-1.82589	0.00879349
PPP1R1C	-1.82458	0.0352964
IGSF11	-1.82426	0.0226174
FAM108C1	-1.82007	0.000821331
KIF15	-1.81694	0.0442417
CLEC2L	-1.81662	0.0482807
TP53INP2	-1.81574	0.00483455
LOC100131170	-1.81343	0.0371964
MYO19	-1.80801	0.00771862
NOV	-1.80688	0.0216436
AMOTL1	-1.80556	0.00333475
SAMD11	-1.80146	0.0419054
RET	-1.80076	1.99111e-05
NPPA	-1.79661	0.038127
BCKDHB	-1.79168	0.00192364
LDHB	-1.78229	0.00176494
SPAG5	-1.78198	0.0287111
GPR107	-1.78074	0.0215321
ASS1	-1.78027	0.000145971
SPTBN5	-1.77946	0.0211341
PHLDA1	-1.77666	0.0485134
COL4A1	-1.77554	0.00945765
COL5A3	-1.77258	0.00278773
ETS1	-1.77069	0.0124988
RBP1	-1.77018	0.0032435
KCTD15	-1.77003	0.00479529
ACSL1	-1.76909	7.91973e-05
MYL12B	-1.76898	0.00352885
XPO4	-1.76456	0.00583085
FGF9	-1.76161	0.00559048
TMEM33	-1.75964	0.0225633
KIFC1	-1.75672	0.000561896
C14orf80	-1.75029	0.000534589
FANCI	-1.74765	0.0103902
RAB17	-1.74682	0.0258788
BICD1	-1.74559	0.0271995
C21orf15	-1.74519	0.0194671
LOC100133920	-1.74481	0.0160007
ACSBG1	-1.74083	0.0402188
TRIL	-1.74058	0.00021612
TRIL	-1.7377	1.89227e-05
NRP1	-1.73352	2.39021e-05
SIPA1L2	-1.73346	0.0079222
COL5A1	-1.7319	0.0259881
MCAM	-1.72956	0.000453252
MYOZ2	-1.72917	0.0131422
CD36	-1.72823	0.00228906
ADAMTS1	-1.72471	0.0121198
VGLL2	-1.724	0.00621711
LOXL3	-1.72316	0.0450137
CGREF1	-1.72294	0.00983838
GPR4	-1.72177	0.00336013
TP53I3	-1.72018	0.0448843
TOMM40L	-1.72011	0.000483061
FAM65B	-1.71583	0.0115351
TNFAIP3	-1.71379	0.0378646
COL5A1	-1.71345	0.0280722
NID2	-1.71254	0.00388082
FAM26E	-1.71134	0.00360196
GPSM2	-1.70962	0.0418953
RHBDL2	-1.7096	0.0109155
MCAM	-1.70889	0.00105299
NOS2	-1.70618	0.00448219
RAB6B	-1.70484	0.0256061
AMOTL1	-1.70428	0.0143512
MRM1	-1.70408	2.82857e-05
ULBP2	-1.70342	0.0498643
LRRC10B	-1.70114	0.0214054
MTHFD2L	-1.69916	0.0103352
PXDN	-1.69745	0.00546547
ADAMTS1	-1.6971	0.0148737
PLXDC1	-1.69677	0.0135851
KLF6	-1.69602	0.00199406
NINJ2	-1.69545	0.0157955
IDI2-AS1	-1.6953	0.012088
IGF1	-1.69315	0.00646267
UHRF1	-1.69042	0.0291596
FASTKD1	-1.68993	0.00202935
HEATR8	-1.68868	0.0342086
RND3	-1.68779	0.019191
KLF6	-1.68567	0.0150445
ATP5E	-1.68189	0.00139494
FAM65B	-1.68185	0.00170386
ANGPTL1	-1.68179	0.0192745
OR7A17	-1.68171	0.0168625
C8orf46	-1.68037	0.00549775
ATP1A1	-1.68014	0.00230414
COMTD1	-1.6798	3.20242e-05
MRPS12	-1.67839	1.98497e-05
KITLG	-1.67797	0.00152597
CD36	-1.67794	0.0018239
STC2	-1.67701	0.0314014
MYH7B	-1.6744	0.0149824
CLIC6	-1.67434	0.00955512
PTTG1	-1.67353	0.0148352
COQ2	-1.67036	0.000452228
MMP15	-1.66984	0.0176569
SIPA1L3	-1.66928	0.00114815
AMOTL1	-1.66877	0.0106049
TMEM217	-1.66867	0.0104444
SLC25A25	-1.66845	0.02571
CDKN3	-1.66788	0.00768509
ZDHHC23	-1.66581	0.00709632
BDH1	-1.66199	0.0403352
MARCKSL1	-1.66058	0.00431791
TMSB15A	-1.66037	0.000862038
PLIN5	-1.66003	0.0380074
SLC25A25	-1.65958	0.0205743
MYL12A	-1.65954	0.00281129
PITPNM1	-1.65934	0.00311404
TFPI2	-1.65874	0.0181394
LOC100506428	-1.65705	0.0105303
SSTR2	-1.6561	0.0395166
CXorf36	-1.65375	0.0160117
SLC25A15	-1.65235	2.52326e-07
TSPAN2	-1.65122	0.0299193
DNAJA4	-1.65076	0.00709497
IQCD	-1.64969	0.020625
SERPINI1	-1.64779	0.0276796
LOXL3	-1.64763	0.00317512
BCO2	-1.64587	0.0123592
OSBPL10	-1.64315	0.0125868
FAM198B	-1.64279	0.00183905
SEMA5B	-1.64098	0.0159067
NRP1	-1.64076	0.000210182
FGF1	-1.64026	0.0497547
LOC729680	-1.63896	0.0133652
SEPX1	-1.63862	1.43339e-05
SIPA1L3	-1.63605	0.00140856
ACSS1	-1.63601	0.0160194
CSRNP3	-1.63426	0.0374148
RFTN1	-1.63233	6.20464e-06
MRPS12	-1.63207	2.88849e-06
BCO2	-1.63085	0.0206501
FAT1	-1.62891	0.0203412
SPRED1	-1.62856	0.0170081
HSPA4L	-1.62778	0.00203686
LPL	-1.6275	0.00685303
SERPINH1	-1.62532	0.0161991
CDT1	-1.62368	0.0454382
SLC12A4	-1.62277	0.000323981
ATP5G3	-1.6224	0.0159427
LAMA4	-1.62036	0.0117664
CNKSR3	-1.62008	0.000311532
PRDM1	-1.61988	0.0377087
SHCBP1L	-1.61712	0.0494728
ECH1	-1.61587	3.68891e-05
GK	-1.6156	0.00442011
COL7A1	-1.6151	0.0270575
C15orf50	-1.61503	0.00547865
C19orf69	-1.6148	0.0162276
HEYL	-1.61415	0.000777779
STON2	-1.61403	0.0389867
CDK1	-1.61313	0.0265951
BOLA3	-1.6131	9.59599e-05
MEF2BNB	-1.61126	0.0377565
NDC80	-1.61046	0.00766735
TP53I11	-1.60714	0.00448099
TMEM108	-1.60588	0.00187622
MEST	-1.60513	0.0269368
HIST1H2AC	-1.60354	0.0418326
BCKDHB	-1.602	0.00345748
DOK6	-1.60113	0.0344693
FNDC3B	-1.60095	0.00434189
INPP4B	-1.59996	0.00365672
ABHD11	-1.59875	0.00157291
LOC100132790	-1.59846	0.00500638
SLC7A7	-1.59566	0.0381867
STAMBPL1	-1.59509	0.0145992
GPR113	-1.59483	0.0421266
TSPAN9	-1.59468	0.0138925
GALNTL1	-1.59464	0.00262304
OXCT1	-1.58996	0.0316828
SLC41A1	-1.58954	0.0213047
PCDH17	-1.58882	0.0148734
APOBEC3F	-1.58844	0.0269009
SEPX1	-1.58842	0.000121619
ST8SIA5	-1.58518	0.000491029
DUSP1	-1.5829	0.00339575
LAMB3	-1.58151	0.0270683
DUSP6	-1.57969	0.00353251
TPM4	-1.57934	0.0226781
CYCS	-1.57741	0.000103761
BOLA3	-1.57643	0.000790482
FLJ42393	-1.57607	0.000105605
MYL6B	-1.57506	0.0207036
WDR63	-1.57383	0.0387511
MEOX1	-1.57354	0.00326909
COL18A1	-1.57332	0.0140224
EMP1	-1.573	0.0362338
PPIF	-1.57296	0.000530648
PDE4DIP	-1.57261	0.000818303
ARMC2	-1.57094	0.0432921
CD274	-1.57006	0.0104805
SQLE	-1.56718	0.0414731
MSI2	-1.56712	0.00065849
SPATA22	-1.56704	0.0313931
SLCO5A1	-1.5667	3.19427e-05
KCTD15	-1.56646	0.00754707
CKMT2	-1.56429	0.0032715
C6orf164	-1.56164	0.019619
ID3	-1.56156	0.00963461
PDGFB	-1.56118	0.00606686
CYP2E1	-1.56113	0.0286703
VANGL1	-1.56073	0.00121642
CYCS	-1.56029	7.5514e-05
PGM2	-1.55847	0.0329611
KRTAP13-1	-1.55814	0.0473681
TIMM8A	-1.55729	0.00547404
GALNT6	-1.55712	0.0190722
GUCY1A2	-1.5566	0.00570441
FAM127A	-1.55575	0.0271597
CBR1	-1.55424	0.00201478
KLF4	-1.55418	0.0356044
ALAS1	-1.55405	0.00165348
C11orf96	-1.55396	0.0185066
DPH2	-1.55317	2.25007e-06
TIMM8A	-1.55315	0.000635386
GRIN2C	-1.5527	7.53133e-05
MARS2	-1.55258	0.00351946
GPT	-1.55223	0.00430034
SLC14A1	-1.54997	0.0443175
KCNE4	-1.54981	0.0213099
THBS3	-1.54908	0.0167292
TM4SF18	-1.54837	0.0089513
SDHC	-1.54781	0.0036224
CX3CL1	-1.54769	0.0057488
CEP41	-1.5472	0.00978565
GALE	-1.54642	2.95678e-06
ERCC8	-1.54609	0.00674376
GOT1	-1.54501	0.0053299
ATP5G1	-1.54404	0.00069907
KIAA0895L	-1.54381	0.0346998
LOC100509498	-1.54326	0.00374866
F2R	-1.54323	0.0230357
FAM132A	-1.5416	0.000176447
NAV2	-1.53979	0.0234515
FASTKD1	-1.5388	0.0065095
HEY1	-1.53817	0.00140532
PSRC1	-1.53635	0.0256533
KDR	-1.53564	0.0118039
LACE1	-1.53563	5.48588e-05
HSPB6	-1.5354	0.0198372
WFIKKN1	-1.53389	0.0105882
GLRX2	-1.53312	0.000761705
COX7A2	-1.53288	3.74722e-05
SIAE	-1.53272	0.00964865
C16orf59	-1.53245	0.00337687
C12orf5	-1.53221	0.0145202
DPH2	-1.53121	0.000149952
ELOVL5	-1.5293	0.0248642
SEPT11	-1.52638	0.0300902
PTPN20B	-1.52623	0.0120515
PIGW	-1.52569	0.000505796
HMGN5	-1.52563	0.0298985
IL34	-1.52525	0.00677222
RAB7B	-1.52481	0.029284
PTN	-1.52445	0.0231407
SPAG17	-1.52435	0.0368973
PLEKHG2	-1.52422	0.00661811
TUSC3	-1.52403	0.0179272
ABHD11	-1.52317	0.00352171
HEMK1	-1.52096	0.0499801
FAM26E	-1.51981	0.0336445
FAM127A	-1.51817	0.0284596
ZNF608	-1.51814	0.00898831
TMED4	-1.51812	0.00758855
FBXO16	-1.51646	0.00144135
DIO2	-1.51492	0.0160882
SHBG	-1.51442	0.0461206
TACC3	-1.51417	0.0162712
C21orf33	-1.51416	1.69205e-05
TROAP	-1.51381	0.00572589
GPR19	-1.51314	0.0276755
RGS16	-1.5121	0.0304507
C12orf24	-1.51206	0.010319
C12orf39	-1.51126	0.0285641
P2RX5	-1.51056	0.0172788
PTPRO	-1.51004	0.00540294
HS3ST5	-1.51001	0.00465432
PPARGC1B	-1.50957	0.00257505
TPM4	-1.50933	0.0301717
PIGW	-1.50791	0.00523288
SAMD14	-1.50775	0.0198121
CEL	-1.50747	0.0402403
NUDT6	-1.50536	0.000107326
ACTL9	-1.5047	0.0338701
ST8SIA5	-1.50343	0.027874
NIPA1	-1.50302	0.0341999
ENPEP	-1.50284	0.00858578
COL15A1	-1.50267	0.00982902
IGSF11	-1.50219	0.0450312
CCND3	-1.50187	0.0409393
GGH	-1.50173	0.0159158
SLC25A22	-1.50163	0.00540353
USP6NL	-1.50115	0.0227607
RBM43	1.50369	0.00867495
RHOD	1.50501	0.0348757
BCL2L11	1.50664	0.00531363
SPSB1	1.5068	0.0133268
PELI3	1.50686	5.85106e-05
ARHGEF37	1.50767	0.012515
NFATC2	1.51184	0.000671345
PYGO1	1.51227	5.24751e-05
CNST	1.51334	0.00466615
BOLL	1.51335	0.0441629
RAB10	1.51507	0.0320135
RAB30	1.51563	0.00260993
MAPRE2	1.51904	0.00536228
N4BP2L1	1.51907	0.00275995
MED13L	1.52206	0.0118208
RC3H1	1.52394	0.000146594
GGT7	1.52395	0.04127
CXCL14	1.52501	0.0053973
RFX3	1.52883	6.33709e-05
GAB1	1.53171	0.00773272
HIST2H2AC	1.5321	7.76635e-05
TNFSF10	1.53386	5.11675e-05
TMTC1	1.53446	0.00782421
UCP3	1.53573	0.0480083
NHS	1.53766	0.0466202
MRPL42P5	1.54242	0.0457979
PP12719	1.54447	0.00194353
FOXP2	1.54625	0.000395744
NUDT10	1.54703	0.0142401
SLC43A1	1.54795	0.000365893
RORA	1.5482	0.00117088
G0S2	1.5496	0.0173325
PRELID2	1.55283	0.00287919
NEDD4L	1.55778	6.23381e-05
ZNF704	1.55793	0.000401727
FBXL4	1.55956	1.28801e-05
SLC43A2	1.55998	0.0183245
SPSB1	1.56151	0.00503347
MLXIP	1.56788	0.000601786
DEPTOR	1.56847	0.000148256
DIXDC1	1.5693	0.00221352
PDZRN3	1.57136	0.00046453
BMF	1.57141	0.0100475
PDE4D	1.57331	0.0063948
SNED1	1.57429	0.00453208
MPP6	1.57653	0.0347721
PTCHD1	1.57751	0.0134823
CDKN1B	1.58281	0.0383245
TMEM184A	1.58295	0.000653051
SYDE2	1.58352	0.0277244
ANK3	1.58436	0.0333414
PHACTR3	1.58499	0.0440269
PHF15	1.58633	3.328e-05
NEDD4L	1.58696	3.58188e-05
IL6R	1.58782	0.000167484
CRIM1	1.58975	0.0184016
CX3CR1	1.59171	0.0253582
GATS	1.59548	0.00329147
RHOT1	1.59598	0.00126021
IQSEC2	1.59783	0.00330725
RORC	1.59798	0.0146774
BCL2	1.60054	0.000877466
C9orf93	1.60259	0.00188381
SNED1	1.60289	0.00228566
SP5	1.60606	0.0424147
FOXP2	1.60837	0.00534755
TPRG1	1.60976	0.0494437
SLC38A4	1.61394	0.0431097
GAB1	1.62163	0.00284831
ART3	1.6246	0.0357909
RBM26	1.62634	0.0204049
CPAMD8	1.6278	0.00453704
GGT7	1.63417	0.0146287
C3orf54	1.64128	0.000122861
C10orf10	1.64695	0.00138694
MLF1	1.64988	0.0363327
SLC43A2	1.66201	0.00662588
OSBPL3	1.66381	0.030101
GAL3ST1	1.666	0.0387683
GGT7	1.6679	0.0342328
CRYGD	1.6714	0.0263166
ADH1C	1.67282	0.0340144
TFEB	1.67686	0.000129585
KIAA1109	1.67977	0.0246615
LINC00324	1.68199	0.000261653
PYGO1	1.69107	0.000792894
USP6	1.69411	0.00707051
SEMA6A	1.6972	0.0174294
SLC4A11	1.70555	0.00520898
LOC100133319	1.70558	0.00672369
DENND2C	1.70579	6.76576e-05
GPD2	1.70644	6.8404e-05
AAK1	1.71545	0.021437
HIST2H2AA4	1.71606	0.000992995
CYP4B1	1.722	0.0343514
SOX13	1.72451	7.94371e-05
PHF15	1.72716	0.00723371
FOXP2	1.73106	0.0256881
KLF10	1.73491	0.00014529
ZBTB16	1.74244	0.0123732
HIST2H2AB	1.743	9.36104e-05
HIST1H2AD	1.7482	6.67712e-05
OSBPL3	1.75103	0.00360523
ADH1A	1.76145	0.0393457
TP63	1.76676	0.0232887
GATS	1.77341	0.00552965
LOC100506699	1.79107	0.00985913
TFIP11	1.79768	0.000544494
ADH1A	1.79934	0.0273384
GRB10	1.80224	0.0392099
COL4A3	1.81586	0.00899268
C10orf10	1.82598	0.000373645
TLR7	1.83155	0.0270329
FBXL4	1.83168	3.94119e-05
RHOBTB1	1.83204	7.18444e-06
WNT4	1.85849	4.65607e-06
HIST2H2AA4	1.86087	7.16303e-05
SH3RF2	1.86377	0.000675543
GGT7	1.86511	0.00278692
DDI2	1.86577	0.00590806
FAM184B	1.87154	0.0384732
RARRES1	1.89988	0.000423659
CMBL	1.89995	0.00624445
TSPYL2	1.90671	0.000835563
PLCXD3	1.91413	0.0436804
C3	1.92265	0.000829529
APOBEC3G	1.92489	0.033651
SF3B4	1.92881	0.016067
ADAMTS9-AS2	1.93073	2.0109e-07
MSTN	1.93964	0.00199847
ADH1B	1.97115	0.0273776
GGT7	1.99188	0.00152646
MOB3B	1.99225	0.0168487
MOB3B	2.00018	0.00775158
CDCA7	2.01687	0.00704814
PGA3	2.02644	0.0416599
GALNTL2	2.06241	0.000291884
IGSF21	2.067	0.0232293
C8orf22	2.07565	0.0396331
HMOX1	2.11844	0.0230106
WNT4	2.12306	0.000249033
MYLK2	2.12648	0.0139453
AJAP1	2.18877	0.000963759
PFKFB3	2.20344	0.000194517
LOC283454	2.23009	0.0239605
FKBP5	2.2731	0.00183977
PFKFB3	2.34901	0.00634005
FKBP5	2.36891	0.00245324
LMOD1	2.42614	0.0033909
OLFM4	2.60287	0.00217717
LOC339240	2.65818	0.0133667
PFKFB3	2.84031	0.000242246
PCDH8	2.89252	0.00024514
LRRC3B	2.92352	0.0035024
TSPAN8	2.99953	0.0002971
C1orf168	3.04436	0.0168514
SH2D1B	3.06051	0.0272706
SH2D1B	3.8641	0.0162165
