# Supplementary material for: Mitochondrial Adaptations in Elderly and Young Men Skeletal Muscle Following 2 Weeks of Bed Rest and Rehabilitation
Source: Front Physiol. 2019 May 1;10:474. doi: 10.3389/fphys.2019.00474 (PMC6504794; doi:10.3389/fphys.2019.00474)
Supplement: Supplementary file 3 [file Table_3.XLSX]

## Sheet: DGE_ctrl_vs_imm
Symbol	FC	pvalue
NA	-8.44126	0.0285035
CEBPD	-2.12566	2.9577e-07
APOD	-2.11712	4.64351e-05
MT1X	-1.83365	0.0140616
MT2A	-1.78248	0.00122021
ZFP36	-1.7263	3.7107e-05
TSPAN8	-1.67462	0.00360495
SERPINB3	-1.56501	0.00255796
TSC22D3	-1.55677	2.565e-05
DDIT4	-1.52714	4.5869e-05
KLHL21	-1.51443	0.00445282
GADD45A	-1.50683	0.000124773
UCP3	-1.50674	0.00546515
NDUFB5	1.49251	0.00155727
CYB5R1	1.50318	0.000282638
HAT1	1.50642	0.00715017
HNRNPH3	1.50649	0.000739151
DYNLT1	1.51093	0.00038626
BCLAF1	1.51353	0.00294922
VTI1B	1.51402	0.00175904
UBE2E1	1.51411	0.00632859
CAV2	1.51559	0.0385884
LYRM1	1.51917	8.06503e-05
MYL6B	1.51992	0.00655246
PKIA	1.52289	1.41988e-05
MPC2	1.52634	0.000123919
NDUFB3	1.52707	0.000270824
SEPT10	1.53625	0.01293
HSPA8	1.54351	0.000228672
IDI1	1.54359	1.35057e-05
ATP5C1	1.5484	0.00230321
GSTO1	1.55521	0.000379439
NDUFS4	1.55702	3.44442e-05
VDAC2	1.56239	0.000590338
SSB	1.56363	1.45015e-05
RECQL	1.56694	0.000551225
SRSF7	1.56708	0.00282483
ATP5L	1.56848	0.000105411
CCT5	1.57421	0.00055015
IFRD1	1.58127	0.00535621
TMED5	1.58411	0.000714173
NR4A1	1.58476	3.07944e-05
RBP1	1.58695	0.0378946
TUBA4A	1.59189	6.82133e-05
LYPLA1	1.59745	4.39413e-05
VEGFA	1.60728	0.0015608
CCT8	1.61347	0.000798788
ASAH1	1.61633	6.24422e-05
DPYSL3	1.6181	0.0192666
FAM127A	1.62054	1.51337e-06
ATP5G3	1.62168	0.00363175
CD9	1.62292	0.00535199
CKMT2	1.62851	1.49972e-05
MYOM2	1.62889	4.25091e-05
SLC16A1	1.63146	0.00024621
RYR3	1.6318	0.0215279
MORF4L2	1.64592	0.000613751
PPP1R2	1.64965	0.000855749
G3BP2	1.65039	0.00114706
AQP4	1.65521	0.000292232
SLC16A3	1.6556	3.24038e-05
QKI	1.686	0.00014853
CITED2	1.6868	0.00156396
HNRNPA0	1.68719	3.25681e-05
PALLD	1.70457	0.000540624
PDE4B	1.72348	0.000440405
WNK1	1.72862	3.88153e-06
LIMCH1	1.74447	7.9166e-05
ACSL3	1.76579	5.12964e-05
CALM2	1.77821	0.000168807
ACTA2	1.78016	0.0341487
LPL	1.7834	0.0130438
TOB1	1.78678	0.000244804
ACSL1	1.79732	2.58463e-05
IDH3A	1.81095	3.48273e-06
ACTR3	1.84326	0.00255721
ACTN2	1.85703	3.59414e-05
CTGF	1.85941	0.0180099
HSP90AA1	1.86838	0.000690245
DYNLL1	1.93615	1.05557e-06
LDHB	1.95753	0.00947427
FABP4	1.96316	0.00757504
PLN	1.96532	7.931e-06
LAPTM4B	1.9741	2.37883e-06
HSPA2	1.97472	0.000255315
CASQ2	1.97676	0.000475108
MYOZ2	1.98997	8.26774e-05
MYL12A	2.07531	3.92051e-06
AMOT	2.15843	8.04875e-08
SEMA3C	2.19156	0.00059475
MYH3	2.20385	0.0497166
SEC61G	2.21169	1.50285e-07
MLLT11	2.28726	0.00164868
CSRP3	2.34834	0.000158805
ACTC1	4.10867	0.0336754
