# Supplementary material for: Mitochondrial Adaptations in Elderly and Young Men Skeletal Muscle Following 2 Weeks of Bed Rest and Rehabilitation
Source: Front Physiol. 2019 May 1;10:474. doi: 10.3389/fphys.2019.00474 (PMC6504794; doi:10.3389/fphys.2019.00474)
Supplement: Supplementary file 4 [file Table_4.XLSX]

## Sheet: DGE_9103_OvsY_sed
Symbol	FC	pvalue
TFRC	-2.70681	0.00412244
SLC16A3	-2.18721	0.00014455
LINC00844	-2.15333	0.0252296
SCN4B	-2.06045	0.00280534
RBM20	-2.02416	0.000604331
CCDC58	-1.96496	0.00156771
SGK1	-1.85013	0.000804685
TMEM70	-1.73251	0.0401902
PHYHD1	-1.71477	0.00134954
BPGM	-1.70005	2.09654e-05
FAM171A1	-1.69324	0.00102552
DMRT2	-1.67304	5.862e-05
RXRG	-1.64507	0.00584444
GJA1	-1.63901	0.00287624
FAM149A	-1.63482	0.035243
TMEM161B-AS1	-1.62581	0.000396084
C12orf5	-1.6187	0.0214396
PDP1	-1.59168	0.00511559
RFTN1	-1.58233	0.0109876
MLEC	-1.5705	8.69782e-05
ST8SIA5	-1.56527	8.56763e-05
TOMM40L	-1.54713	0.00164067
AIG1	-1.54645	0.00140084
TUBG1	-1.53317	0.000214892
UCHL3	-1.5307	0.000365338
LOC100506388	-1.52973	0.00638224
HOXB2	-1.52749	5.9366e-05
TPI1	-1.52484	0.000878735
DOPEY2	-1.51848	0.00385905
REXO4	-1.50122	0.00468784
PSTPIP2	-1.49301	0.00290983
RASSF3	-1.48201	0.00870123
EFEMP2	-1.47798	6.80292e-05
HEATR5A	-1.47637	0.0032938
DAAM2	-1.47239	0.0153447
METTL21EP	-1.46441	0.0386633
ACHE	-1.45423	0.00295102
CENPV	-1.45303	0.0181107
IGDCC4	-1.45032	0.0211114
WWP1	-1.4491	7.79783e-05
TUBB4B	-1.44811	0.00873793
PMEPA1	-1.44369	0.00714681
MAP3K5	-1.44018	0.00353101
MYLK4	-1.43993	0.00942091
SCUBE2	-1.43669	0.0283706
MTFP1	-1.43587	0.00150058
CCDC69	-1.42834	0.00921752
PTPLA	-1.42701	0.0258482
LMO1	-1.41011	0.00371906
FZD7	-1.40923	0.00254458
SLC6A8	-1.40708	0.0119776
FAM96A	-1.40654	0.0290887
AACS	-1.40484	0.00147129
SFXN4	-1.40158	0.00325301
SERPINE2	-1.40061	0.0471194
C1orf115	-1.39993	0.0427102
FAM69A	-1.39982	0.0369693
PPARGC1A	-1.3989	0.00795496
LOC100505687	-1.39833	0.00139837
CKMT2	-1.39793	0.00458534
RAP2A	-1.39711	0.00123242
VLDLR	-1.39138	6.07597e-05
APLNR	-1.3911	0.00548841
OTUD6B	-1.38995	0.000915781
TP53INP2	-1.38713	0.0397229
SELRC1	-1.38634	0.00614814
LOC100506870	-1.38324	0.0254819
FABP3	-1.38061	0.00598358
HEXIM2	-1.37996	0.031909
IGF1	-1.37969	0.00797674
SOCS2	-1.37931	0.026709
FAM101B	-1.37768	0.000936467
CYP27A1	-1.37574	0.00123784
KLHL18	-1.37554	0.00647356
DENND5A	-1.37488	0.00146056
SH3KBP1	-1.37316	0.000279643
C1orf170	-1.37296	0.021035
HS3ST5	-1.37156	0.00588451
FAM78A	-1.37145	0.0184113
C3orf18	-1.36867	0.0012947
DUSP3	-1.36842	0.0162209
C9orf85	-1.36737	0.00778638
RTN4IP1	-1.36128	0.00858547
SHISA4	-1.36084	0.0109387
POU5F1P4	-1.36013	0.00415685
POMC	-1.35875	0.0492297
LINC00116	-1.35649	0.00360424
C15orf27	-1.35609	0.00113531
FARP1	-1.35177	0.00118552
TBC1D1	-1.35136	0.0150079
CARNS1	-1.35089	0.0366071
ESRRA	-1.34979	0.00782841
IDH1	-1.34933	0.00917689
C6orf136	-1.3492	0.000679333
LINC00312	-1.34916	0.0183722
HOXD-AS2	-1.34836	0.00813951
SLC7A7	-1.34753	0.023548
NAMPT	-1.34512	0.0219466
MAP6D1	-1.34246	0.0201785
MYO5C	-1.34149	0.0101979
TMEM220	-1.34121	0.0138239
COQ3	-1.33998	0.00275732
ENDOG	-1.33603	0.00951962
ST3GAL5	-1.33414	0.0385346
LYPLA1	-1.33277	0.0146306
RNF135	-1.33087	0.0163754
LSR	-1.33004	0.000701239
OLFM1	-1.32976	0.0339657
NEDD1	-1.32592	0.0272945
FAM178B	-1.31977	0.00135399
NR1D1	-1.3186	0.00125157
HDAC1	-1.3183	0.0109821
ORAI1	-1.31641	0.0158798
CMC2	-1.31401	0.000158028
ASB12	-1.31364	0.00114147
APOO	-1.30933	0.00156924
GIMAP7	-1.30822	0.0187116
QRICH2	-1.30745	0.034756
PCYOX1	-1.30684	0.00869224
PKM	-1.30672	0.00615711
KDR	-1.30671	0.00306108
RASL12	-1.30593	0.0297924
NMI	-1.30562	0.0103695
TMEM55A	-1.3041	0.0265009
KBTBD11	-1.30119	0.00913951
OLFML3	-1.30081	0.015819
SERTAD1	1.30037	0.0147694
MAP1LC3B	1.30137	0.00357764
RBM39	1.30243	0.0407618
BNIP3	1.30251	0.0397267
GTF2IRD1	1.30392	0.00168583
OSBPL6	1.30393	0.0424287
LOC100288911	1.30454	0.00698706
H1F0	1.30554	0.0456422
RBM28	1.30602	0.00534786
MLYCD	1.30702	0.0209707
GABARAPL2	1.30844	0.00101964
PIK3CA	1.30853	0.0173209
USP6	1.30964	0.0308684
CXorf57	1.31034	0.0146184
ZC3H3	1.31049	0.00588307
TCAP	1.31069	0.00642378
RBFOX1	1.3116	0.00389166
YPEL3	1.31207	0.00532536
BLOC1S1	1.31275	0.0111484
MPHOSPH10	1.31354	0.000197918
RHOB	1.31404	0.0109959
AMMECR1L	1.31499	0.0100645
ECD	1.31501	0.00101783
CLK1	1.31694	0.013501
CCDC28A	1.31713	0.0125567
DCUN1D1	1.31822	0.0291852
LMOD2	1.31844	0.00206987
ALDH2	1.31952	0.0195563
HNRNPA1	1.31986	0.0411567
HNRNPA3	1.32007	0.00302607
HIST2H2BE	1.32025	0.00317313
PDLIM3	1.32215	0.018736
MPPED2	1.32311	0.0379572
TNNT1	1.32316	0.0055677
DDX50	1.32409	0.00652786
LIMCH1	1.32471	0.01111
NEFM	1.32534	0.000279777
NA	1.32734	0.0281441
AHNAK	1.32752	0.00101234
C5orf51	1.32787	0.0431383
SLC16A10	1.32801	0.036963
PDGFC	1.32801	0.0263849
LOC550643	1.32828	0.0273279
ALDH9A1	1.32923	0.00302659
ZFAND5	1.33057	0.00571551
LAMA2	1.33407	0.0032489
LGR5	1.33448	0.0156027
KLF15	1.33528	0.0183665
UCP2	1.33903	0.0406783
ILF3-AS1	1.33933	0.0460119
CTSF	1.3396	0.00380289
AMPD3	1.33976	0.00527789
FGGY	1.34076	0.0235523
SCARB2	1.3411	0.0248005
YTHDF2	1.34141	0.0396024
FAM13C	1.34405	0.0357905
ERRFI1	1.34637	0.00737033
PLCE1	1.34692	0.00727416
ZNF428	1.34772	0.00130408
DPF2	1.34787	0.000863526
TST	1.34806	0.00329499
C1R	1.34868	0.0462563
GNPDA1	1.34931	0.0210049
TLE1	1.35933	0.0279043
PDLIM1	1.36038	0.033778
SLIT2	1.3606	0.0106794
TOB2	1.36213	0.00443694
FLRT3	1.36412	0.00734145
ARFGAP2	1.36492	0.00150686
PIAS1	1.36625	0.0184711
CALM1	1.36679	0.00228218
CRK	1.36728	0.0134302
SMTNL1	1.3684	0.0226679
SPPL2A	1.3688	0.0165104
HIST1H2BF	1.36944	0.010499
DEPTOR	1.37107	0.00713437
NOP56	1.37109	0.00122793
TMTC1	1.37203	0.00621062
CDKN1C	1.3741	0.0367611
G3BP2	1.37451	0.0145784
PMP22	1.37639	0.0212306
ENAM	1.3787	0.00789943
GTF2I	1.38106	0.0443552
GBP2	1.38198	0.0365545
SYNPO2	1.38361	0.00078247
TAF1D	1.38442	0.0128186
PLEKHF1	1.38508	0.0091441
FILIP1	1.38633	0.0131914
CSDE1	1.38634	0.00558692
HOXA5	1.38838	0.0216692
HNRNPH3	1.38958	0.0105683
GPX3	1.39008	0.010986
USO1	1.39056	0.00639551
PDE7A	1.39199	0.030019
ECHDC3	1.3929	0.00534816
PLIN2	1.39409	0.00942176
TMEM245	1.39642	0.00729302
FBLN5	1.39854	0.00108421
FAM46C	1.40031	0.00113356
PPDPF	1.40152	0.00261078
WISP2	1.40243	0.0287905
HBP1	1.40259	0.000376509
FAM134B	1.41387	0.0263837
SLC38A2	1.41561	0.00539878
SKAP2	1.4221	0.0002153
FAM214A	1.42529	0.0162318
C20orf111	1.42674	0.00259209
HSPB6	1.43256	0.00283641
DERL1	1.43572	0.00331731
PSMD5	1.43974	0.00125578
KLF5	1.44164	0.000322923
H3F3B	1.44496	0.0018632
HSF2	1.44726	0.00946794
NFKBIA	1.44848	0.00465178
MCL1	1.45044	0.00044659
TRMT112	1.45053	0.00500511
CCDC3	1.45288	0.0274137
KCNQ5	1.46423	0.007505
KAL1	1.46503	0.00583026
RAB10	1.46557	0.0262915
SLC7A2	1.46605	0.00173507
AMPD1	1.47375	0.002699
LOXL4	1.4776	0.00159438
DDAH1	1.48584	0.00263797
TRIM63	1.48588	0.0306388
CNST	1.48829	0.000412493
JUN	1.49078	0.000838386
KLF9	1.49145	0.000221975
MYC	1.49786	0.0200888
TSTD1	1.50092	0.00700875
ADI1	1.50233	0.00045495
PRNP	1.506	0.00508275
ID1	1.50681	0.020976
MBNL1-AS1	1.51421	0.000871074
MGP	1.51505	0.0297236
MYLK3	1.51566	0.0200739
HOXA4	1.51686	0.00661649
LOC100507303	1.52158	0.0179143
LOC100506718	1.52365	0.00201472
MYOZ2	1.53039	0.0131893
BEX2	1.53122	0.00242119
MUM1L1	1.53379	0.0220245
ARHGAP36	1.54221	0.00297461
FEZ2	1.55054	0.00411553
DUSP1	1.55668	0.0023687
TSC22D3	1.56659	0.000516921
PRRX1	1.56794	0.0173519
ETS2	1.56836	0.00307916
IP6K3	1.5767	0.0122891
USP54	1.57709	0.00549841
HIST1H4C	1.58172	0.0140429
HDAC4	1.59145	0.00803357
CMSS1	1.60032	0.0183559
KLHL40	1.60034	0.000507132
SESN1	1.6062	0.0029076
HMGB2	1.61193	0.000455242
MAP3K7CL	1.63664	0.00112778
GLUL	1.6394	0.010875
MYOC	1.6418	0.00907143
ALDH6A1	1.65097	0.00743213
IRS2	1.65361	0.000947191
GADD45A	1.66317	0.00543614
ASS1	1.67497	0.0379477
TSPAN8	1.6942	0.00621063
MYF6	1.69809	0.00299922
NA	1.70263	0.00433605
TPPP3	1.70492	0.0139506
ARRDC2	1.70917	0.00055388
ATP1B4	1.71466	0.00269447
CHRNA1	1.71755	0.0347514
MAN2A1	1.71832	0.030434
C8orf22	1.71864	0.0242951
LRP1B	1.72489	0.0223979
GSDMC	1.7545	0.0434489
BCL6	1.76655	0.00506357
RRAD	1.78318	0.000237285
CDC42EP3	1.78458	3.88755e-05
DLK1	1.82384	0.0374506
ACTC1	1.82639	0.00862433
NEAT1	1.85027	0.000228859
ZFP36	1.86972	3.54985e-06
CEBPB	1.87497	0.000378349
IDI2	1.89544	2.93311e-05
SELM	1.95182	0.00207275
SLC25A33	1.95427	0.00330312
PFKFB3	2.00787	0.0126806
OTUD1	2.04035	0.00805699
IER5	2.0451	0.00292573
FKBP5	2.07635	0.00888064
MT1X	2.11699	0.0015818
CDKN1A	2.14926	0.000219983
NNMT	2.15441	0.0015958
MT2A	2.16513	3.85158e-05
FRZB	2.17504	0.0107725
BTG2	2.26251	1.09e-07
CALML6	2.29025	0.0211593
OXCT1	2.3537	0.00732432
FOXO3	2.45069	2.7749e-05
ZBTB16	2.45503	0.0012142
MYH8	2.47719	0.0137832
CEBPD	2.84216	9.22397e-05
DDIT4	3.09229	1.92646e-06
PDK4	5.05019	0.00187273
