# Supplementary material for: Mitochondrial Adaptations in Elderly and Young Men Skeletal Muscle Following 2 Weeks of Bed Rest and Rehabilitation
Source: Front Physiol. 2019 May 1;10:474. doi: 10.3389/fphys.2019.00474 (PMC6504794; doi:10.3389/fphys.2019.00474)
Supplement: Supplementary file 5 [file Table_5.XLSX]

## Sheet: Sheet1
Symbol	r	pvalue_adj
POLR2F	-0.780132	1.05127e-06
TMEM223	-0.779425	1.05127e-06
PDCD5	-0.779354	1.05127e-06
FAM171A2	-0.776528	1.05127e-06
FGF3	-0.776245	1.05127e-06
TNPO3	-0.770451	1.49605e-06
FABP1	-0.767252	1.64557e-06
ZDHHC19	-0.754684	3.49913e-06
LSM1	-0.75314	3.634e-06
GNPAT	-0.751303	3.87816e-06
HSD17B14	-0.749607	4.1113e-06
PSMB6	-0.747064	4.4523e-06
RP9	-0.746852	4.4523e-06
CCNJL	-0.743601	4.88954e-06
MYEOV2	-0.742683	4.88954e-06
LSM10	-0.740563	5.20173e-06
MYL7	-0.735758	7.01152e-06
DDX1	-0.734769	7.21424e-06
BCAN	-0.726597	1.12909e-05
GOLGA6L2	-0.724936	1.21888e-05
TNK1	-0.723747	1.27571e-05
ZG16B	-0.718801	1.66057e-05
RASAL3	-0.717317	1.66057e-05
OVCH1-AS1	-0.716599	1.66057e-05
JTB	-0.716116	1.66057e-05
TUSC2	-0.715833	1.66057e-05
MRPS26	-0.715833	1.66057e-05
LMAN2	-0.715715	1.66057e-05
CCDC107	-0.71442	1.75948e-05
S1PR4	-0.713996	1.76376e-05
B9D1	-0.713454	1.78236e-05
BOLA1	-0.712512	1.84849e-05
FUT7	-0.712088	1.85575e-05
SPAG7	-0.711664	1.8639e-05
MRPL51	-0.710887	1.91518e-05
RPS19BP1	-0.71018	1.95975e-05
MSL3	-0.709756	1.96507e-05
C10orf62	-0.709474	1.96507e-05
IGHMBP2	-0.708366	2.06402e-05
UFSP1	-0.707566	2.11748e-05
CTNND2	-0.706789	2.11748e-05
HSF1	-0.705116	2.29535e-05
FKBP10	-0.704586	2.30694e-05
PITPNA-AS1	-0.704316	2.30694e-05
ELP6	-0.703892	2.30694e-05
SSTR4	-0.703185	2.34e-05
SNX33	-0.701901	2.43963e-05
KDM1A	-0.700006	2.69366e-05
SNRPD3	-0.699158	2.76017e-05
UBE2J2	-0.698934	2.76017e-05
PPFIA3	-0.698663	2.76017e-05
GSTZ1	-0.698593	2.76017e-05
FBXL19	-0.697674	2.83349e-05
MRPS21	-0.697321	2.83349e-05
CCDC187	-0.697132	2.83349e-05
FOXJ1	-0.696049	2.85574e-05
GEMIN7	-0.695908	2.85574e-05
FGF22	-0.69586	2.85574e-05
LOC101927550	-0.695696	2.85574e-05
CHMP7	-0.695507	2.85574e-05
HDAC11	-0.694282	3.00842e-05
GLI2	-0.694093	3.00842e-05
RTN4RL1	-0.693929	3.00842e-05
CRADD	-0.693788	3.00842e-05
TPMT	-0.693152	3.0858e-05
PSMB10	-0.692516	3.1285e-05
FAT2	-0.689407	3.62245e-05
TIMM23	-0.688559	3.68012e-05
A1BG	-0.688065	3.68686e-05
PTRH1	-0.687853	3.68686e-05
ESRRA	-0.687641	3.68686e-05
HCCS	-0.68757	3.68686e-05
VTI1B	-0.686863	3.71011e-05
TCEB2	-0.686793	3.71011e-05
ARSF	-0.683896	4.18539e-05
RRP36	-0.683825	4.18539e-05
RHOT2	-0.68326	4.28085e-05
COA4	-0.682412	4.44878e-05
CD22	-0.682059	4.49639e-05
TMEM151A	-0.681705	4.53966e-05
NLRP12	-0.680716	4.71783e-05
TTLL6	-0.678888	5.17712e-05
TPRN	-0.678583	5.21925e-05
PRLH	-0.677254	5.5685e-05
ZSCAN21	-0.676971	5.60717e-05
MGAT3	-0.676194	5.72672e-05
RPP25L	-0.676123	5.72672e-05
SHARPIN	-0.674993	6.01512e-05
PPP1R37	-0.674922	6.01512e-05
ERCC2	-0.674238	6.1912e-05
USE1	-0.673933	6.1912e-05
SMIM1	-0.673792	6.1912e-05
KCNK16	-0.673721	6.1912e-05
KIAA1614	-0.672953	6.37965e-05
NA	-0.672661	6.4293e-05
FHAD1	-0.672379	6.4293e-05
CDC42BPG	-0.672237	6.4293e-05
LHX4	-0.671107	6.75677e-05
CD320	-0.670824	6.7833e-05
GNAT1	-0.670188	6.89151e-05
NPFFR1	-0.669822	6.95101e-05
ACSF3	-0.668704	7.32599e-05
PTGIR	-0.668139	7.49622e-05
FENDRR	-0.667644	7.53467e-05
LOC389199	-0.666955	7.70775e-05
FOXC2	-0.666629	7.78812e-05
SIPA1	-0.666443	7.78812e-05
CHMP1A	-0.666373	7.78812e-05
SLC6A17	-0.665878	7.94077e-05
MROH6	-0.665511	8.01965e-05
METTL23	-0.665313	8.01965e-05
ACKR2	-0.664818	8.17743e-05
SLC22A31	-0.664253	8.36925e-05
DNAJB8	-0.663144	8.68387e-05
GPR153	-0.662968	8.68387e-05
CAPS	-0.662769	8.68387e-05
ARHGEF19	-0.662698	8.68387e-05
C17orf89	-0.662557	8.69413e-05
FOXA3	-0.662353	8.73303e-05
TOR4A	-0.661992	8.74889e-05
CHCHD2	-0.661796	8.74889e-05
MRPL33	-0.661639	8.74889e-05
MRPL46	-0.661497	8.74889e-05
NKIRAS1	-0.661448	8.74889e-05
POP4	-0.661285	8.74889e-05
MYO7B	-0.661285	8.74889e-05
C17orf80	-0.661285	8.74889e-05
PRORY	-0.661073	8.77608e-05
DNAH2	-0.661003	8.77608e-05
PPAN	-0.660861	8.79009e-05
C9orf9	-0.660706	8.81057e-05
FGL1	-0.660013	8.94452e-05
LINC00521	-0.660013	8.94452e-05
CYP21A2	-0.659859	8.94452e-05
SF3B5	-0.659801	8.94452e-05
C19orf81	-0.659731	8.94452e-05
CRB2	-0.65966	8.94452e-05
SDF2	-0.659519	8.96099e-05
ZNF32	-0.658883	9.15981e-05
IL1F10	-0.658671	9.16832e-05
FZD2	-0.65853	9.16832e-05
TTC7A	-0.658318	9.16832e-05
SCUBE1	-0.658269	9.16832e-05
MRPS33	-0.658247	9.16832e-05
MCHR2	-0.658106	9.1872e-05
NDUFAF6	-0.657894	9.19235e-05
NLGN3	-0.657894	9.19235e-05
SP5	-0.657698	9.23775e-05
EPO	-0.657154	9.39388e-05
EIF3I	-0.656975	9.39388e-05
PRR15	-0.65629	9.67958e-05
COPS3	-0.656057	9.74694e-05
ZNF358	-0.655845	9.80413e-05
WNT3	-0.655442	9.95767e-05
MRPL27	-0.655138	0.000100633
ZNF76	-0.654431	0.000103795
MRPL11	-0.653584	0.000107816
COL9A1	-0.653146	0.000109692
KIFC1	-0.652594	0.000112238
NEIL1	-0.652241	0.000113046
CCT3	-0.6521	0.000113046
DNAH17	-0.651974	0.000113046
LOC255654	-0.651888	0.000113046
MRPS9	-0.651888	0.000113046
COX7C	-0.651662	0.000113804
HMCN2	-0.651535	0.000114004
PIGQ	-0.651252	0.000114978
SLC27A5	-0.651055	0.000115152
TEX2	-0.650969	0.000115152
ASIC4	-0.650284	0.000117164
TTLL9	-0.650263	0.000117164
MRPL45	-0.650107	0.000117551
CCIN	-0.649924	0.000118105
KCNJ4	-0.649556	0.000119761
CLCA1	-0.649246	0.000120434
LRP3	-0.648991	0.000120434
FCRL2	-0.648991	0.000120434
C10orf71-AS1	-0.648708	0.000121189
MRPL34	-0.648284	0.000122715
SLC11A1	-0.648087	0.000123398
ARHGAP22	-0.647719	0.000124401
ZDHHC16	-0.647154	0.000125378
PRR34	-0.64714	0.000125378
KCNK7	-0.647083	0.000125378
RTEL1	-0.647083	0.000125378
ATP13A2	-0.647012	0.000125378
TOMM7	-0.647012	0.000125378
GUCD1	-0.646786	0.000126269
RGPD4-AS1	-0.646235	0.000129148
SNTA1	-0.646165	0.000129148
SRL	-0.645599	0.000131725
CCDC105	-0.644257	0.000138339
CRYBB3	-0.644186	0.000138339
ALG3	-0.644115	0.000138339
HPCA	-0.643692	0.000140139
DNPH1	-0.643692	0.000140139
PSMA7	-0.643338	0.000141479
RETN	-0.643197	0.000141912
TBKBP1	-0.642702	0.000144264
PAQR4	-0.642137	0.000146064
PPP1R3F	-0.642137	0.000146064
LINC00116	-0.64143	0.000149574
TRPM5	-0.641416	0.000149574
ZNF688	-0.641148	0.000150418
MRM1	-0.641148	0.000150418
IGFALS	-0.640816	0.00015229
HSBP1	-0.640653	0.000152929
PIK3R2	-0.640512	0.000153417
TP73	-0.640427	0.000153491
HPS6	-0.6403	0.000153878
PANX2	-0.639947	0.000155954
LOC284898	-0.639862	0.000156033
KCNIP3	-0.639664	0.000156408
COL11A2	-0.639381	0.000157963
HAX1	-0.639311	0.000157963
MRPL55	-0.638887	0.000160638
KLK7	-0.638392	0.000162773
NDUFC1	-0.638039	0.000164947
HES7	-0.637968	0.000164947
MEX3A	-0.637898	0.000164947
CCDC167	-0.637756	0.000165495
PARP10	-0.637403	0.00016727
CNPY2	-0.637262	0.00016727
CNP	-0.637262	0.00016727
GLTPD2	-0.637247	0.00016727
PSMG4	-0.636979	0.000168848
LOC100652999	-0.636851	0.000168852
RECQL4	-0.636838	0.000168852
RNF43	-0.636414	0.000171711
LINC00301	-0.636003	0.000173466
UQCR11	-0.63599	0.000173466
TONSL	-0.63599	0.000173466
WDR90	-0.635849	0.000174057
CPT1C	-0.635778	0.00017407
PCDHA10	-0.635587	0.000174682
HRH3	-0.635001	0.000178161
VPS26B	-0.634943	0.000178161
SMPDL3B	-0.634603	0.000180455
LGALS9	-0.634294	0.000182518
B4GALNT4	-0.633912	0.000183844
DEFA4	-0.63387	0.000183844
DUSP3	-0.63387	0.000183844
ICT1	-0.633255	0.000188634
PPP2R5B	-0.633164	0.000188737
LOC100507506	-0.633093	0.000188737
LOC100499489	-0.633043	0.000188737
KCNH6	-0.632796	0.000190342
TRPV2	-0.632654	0.000191012
C6orf15	-0.632316	0.000192276
MBLAC1	-0.631962	0.000194283
MRPL48	-0.631892	0.000194332
NECTIN4	-0.631813	0.000194452
IL34	-0.631538	0.000195775
GFOD2	-0.631538	0.000195775
KCNA7	-0.631185	0.000197831
SEBOX	-0.630832	0.000200509
MRPS17	-0.630479	0.000202617
STOML2	-0.630267	0.000204015
DNAJC2	-0.630125	0.000204751
TMUB1	-0.629984	0.000205491
CRNN	-0.629919	0.000205501
KCP	-0.629772	0.000206305
GYPC	-0.629207	0.000211154
ZNF219	-0.629136	0.000211229
RGMB-AS1	-0.628853	0.000213385
APOPT1	-0.628571	0.000215561
SDHB	-0.628359	0.00021705
NA	-0.628076	0.000219262
CHCHD4	-0.627864	0.000220777
TUBA8	-0.62724	0.00022655
NA	-0.627087	0.000227499
MAD2L1BP	-0.627002	0.000227682
TRPV6	-0.626764	0.000228609
ZNF511	-0.626592	0.000228805
CLCNKB	-0.62638	0.000230391
CENPV	-0.626239	0.000230597
MRPL20	-0.626239	0.000230597
ABCF3	-0.626083	0.000230919
C14orf2	-0.626048	0.000230919
NA	-0.626027	0.000230919
CCKAR	-0.625603	0.000234038
FUT2	-0.625553	0.000234038
EIF2B5	-0.625462	0.000234374
C12orf73	-0.625391	0.000234492
LOC101929248	-0.625109	0.000235612
ALKBH7	-0.624543	0.000238805
TOP3B	-0.624458	0.000238805
CHRNA6	-0.624458	0.000238805
ACAN	-0.624402	0.000238805
POU3F4	-0.624343	0.000238815
MRPS16	-0.623978	0.000240898
NGB	-0.623539	0.000243824
ALAD	-0.623342	0.000245375
MPPED1	-0.62313	0.000245994
FTCD	-0.623115	0.000245994
LOC101927247	-0.62305	0.000246086
SNRPD2	-0.622989	0.000246141
LOC101928539	-0.62207	0.000253966
CENPBD1P1	-0.621717	0.000256741
ZDHHC8P1	-0.621505	0.000257903
PTGES2	-0.621505	0.000257903
KCNA10	-0.621434	0.000258078
TP53TG5	-0.62101	0.000261085
NEUROG1	-0.62094	0.000261266
NFKBIL1	-0.620572	0.000263673
RBPJL	-0.620527	0.000263673
LOC101929229	-0.620163	0.000265925
UTF1	-0.620163	0.000265925
ASCL2	-0.619739	0.000269017
SFTPC	-0.619739	0.000269017
PRADC1	-0.619668	0.000269017
ZNF710	-0.619597	0.000269017
SYDE1	-0.619527	0.000269017
BRMS1	-0.619103	0.000272205
KAZALD1	-0.619103	0.000272205
ATXN7L3	-0.618679	0.000276742
SLC29A4	-0.618043	0.000283343
HSD17B10	-0.617407	0.000288735
RSPH6A	-0.617206	0.000290645
TMEM132A	-0.616983	0.000292402
NDUFA8	-0.616912	0.000292402
TIMMDC1	-0.61663	0.00029394
CD7	-0.616621	0.00029394
B4GALT7	-0.616488	0.00029394
KCNJ10	-0.616488	0.00029394
TMEM99	-0.616438	0.00029394
NSMCE1	-0.616418	0.00029394
SEC13	-0.616347	0.00029394
LOC101927143	-0.616303	0.00029394
ECSIT	-0.616276	0.00029394
BSPRY	-0.616276	0.00029394
MZB1	-0.616064	0.000296035
SPDEF	-0.61557	0.000301324
NPPA	-0.615499	0.000301324
UQCC3	-0.615499	0.000301324
HFE2	-0.615358	0.000301324
DVL2	-0.615358	0.000301324
LPAL2	-0.615095	0.000303344
SUN3	-0.615005	0.000303344
CNPPD1	-0.615005	0.000303344
INHA	-0.614919	0.00030382
SPATA31E1	-0.614863	0.000303894
HOXC11	-0.614742	0.000304846
TMEM105	-0.614601	0.000306074
HBM	-0.614015	0.000312672
SHCBP1L	-0.613874	0.000313931
ZNF672	-0.613309	0.000319712
PERM1	-0.613309	0.000319712
PPM1G	-0.612885	0.000324989
NAA38	-0.612673	0.000327306
TBC1D16	-0.612461	0.000328107
C9orf135-AS1	-0.61242	0.000328107
JOSD2	-0.61232	0.000328852
PEG3-AS1	-0.612108	0.000330017
CYMP	-0.612092	0.000330017
AKAP4	-0.611583	0.000335726
AP5B1	-0.611472	0.000335726
GALNT9	-0.61126	0.000337531
NPBWR1	-0.611189	0.000337531
THAP8	-0.611048	0.000338202
CDC34	-0.611048	0.000338202
PHB	-0.610694	0.00034222
TMED8	-0.610553	0.00034222
SLC12A9	-0.610553	0.00034222
EIF3H	-0.610538	0.00034222
DNASE1	-0.610406	0.000342694
PSMB5	-0.610361	0.000342694
TEX264	-0.610341	0.000342694
EIF1B-AS1	-0.61027	0.000342694
PSD	-0.61027	0.000342694
PDCD11	-0.6102	0.000343048
PLEKHG5	-0.609776	0.000348348
MROH2B	-0.609705	0.000348348
B3GNT6	-0.60916	0.00035481
C11orf53	-0.60914	0.00035481
NCOR2	-0.60914	0.00035481
LPIN3	-0.608787	0.000359195
PLCH2	-0.608736	0.000359195
WWTR1-AS1	-0.608716	0.000359195
MEGF8	-0.608575	0.000359956
APEH	-0.608575	0.000359956
KCNK17	-0.608504	0.000360338
STAG3L4	-0.608363	0.000361108
ZBTB20-AS1	-0.608302	0.000361348
KLHL10	-0.608241	0.000361573
TMEM129	-0.60808	0.00036306
TRDV3	-0.608009	0.00036306
NTN1	-0.608009	0.00036306
EIF2B4	-0.607802	0.000365592
ZC3HC1	-0.607373	0.000370933
SUPV3L1	-0.607252	0.000372145
TRPV5	-0.60702	0.000373937
ASIC5	-0.607005	0.000373937
MRPL17	-0.606808	0.000376374
KRT81	-0.606596	0.000378469
RBM38	-0.606455	0.000378469
CMC2	-0.606455	0.000378469
EPN1	-0.606384	0.000378893
TMEM161B-AS1	-0.606243	0.000379745
HIST1H1D	-0.606243	0.000379745
ZFP57	-0.606172	0.000380174
PTRHD1	-0.60596	0.000382441
CRABP1	-0.605813	0.000382441
YIF1B	-0.605687	0.000383783
SSC4D	-0.605536	0.000385532
ARMC9	-0.605395	0.000386419
SLC22A12	-0.605026	0.000391078
ESD	-0.6049	0.000391728
NA	-0.6049	0.000391728
KCNH2	-0.604406	0.000398575
RRNAD1	-0.604335	0.00039904
SLC7A4	-0.604123	0.000401907
HHLA1	-0.604053	0.000402377
PFDN5	-0.603982	0.000402848
POLR3H	-0.603911	0.000403321
CSNK1G2-AS1	-0.60377	0.00040475
C21orf58	-0.603699	0.00040475
MRPS18A	-0.603699	0.00040475
SAT2	-0.603558	0.000406443
CD3G	-0.603417	0.000407409
TELO2	-0.603417	0.000407409
VAV2	-0.603275	0.00040814
LMAN1L	-0.603275	0.00040814
SHFM1	-0.603205	0.00040814
BBC3	-0.602977	0.000411345
URM1	-0.602732	0.000414886
TMC6	-0.602427	0.000419502
TBC1D21	-0.602357	0.000420007
MLXIPL	-0.602074	0.000424284
MRPL9	-0.601933	0.000426061
AHSP	-0.601721	0.000429119
ADAM11	-0.601438	0.000432486
TRAJ28	-0.601368	0.000432486
RIN3	-0.601368	0.000432486
TROAP	-0.601034	0.000437051
MMP9	-0.600802	0.000439785
ZBTB47	-0.600802	0.000439785
LRRC3	-0.60061	0.000440643
MVK	-0.60059	0.000440643
UFSP2	-0.60052	0.000441187
LOC727944	-0.600378	0.00044203
C2orf47	-0.600378	0.00044203
GSX1	-0.600327	0.00044203
NPAS1	-0.600308	0.00044203
TRIB3	-0.600096	0.00044203
KRT72	-0.600081	0.00044203
ROM1	-0.600045	0.00044203
NTRK1	-0.600025	0.00044203
FMNL1	-0.600025	0.00044203
ZBED3	-0.600025	0.00044203
